# Supplementary material for: Kinetic Electromagnetic Energy Harvester for Railway Applications—Development and Test with Wireless Sensor
Source: Sensors (Basel). 2022 Jan 25;22(3):905. doi: 10.3390/s22030905 (PMC8839185; doi:10.3390/s22030905)
Supplement: Supplementary file 1 [file sensors-22-00905-s001.zip]

Archive with 4 entries (3 files):
- sensors-1528880-supplementary/
- sensors-1528880-supplementary/S1 resonance.MOV
- sensors-1528880-supplementary/S2 train.MOV
- sensors-1528880-supplementary/S3 communication.mp4
